# Supplementary material for: 3D Printing of Thermoresponsive Hydrogel Laden with an Antimicrobial Agent towards Wound Healing Applications
Source: Bioengineering (Basel). 2021 Jun 8;8(6):79. doi: 10.3390/bioengineering8060079 (PMC8227034; doi:10.3390/bioengineering8060079)
Supplement: Supplementary file 1 [file bioengineering-08-00079-s001.zip]

Archive with 1 entries (1 files):
- bioengineering-1196297-SI.pdf
